# Supplementary material for: Strain Variation Can Significantly Modulate the miRNA Response to Zika Virus Infection
Source: Int J Mol Sci. 2023 Nov 11;24(22):16216. doi: 10.3390/ijms242216216 (PMC10671159; doi:10.3390/ijms242216216)
Supplement: Supplementary file 1 [file ijms-24-16216-s001.zip]

Archive with 1 entries (1 files):
- ijms-2657054-supplementary.pdf
